# Supplementary material for: Rheumatoid arthritis reprograms circadian output pathways
Source: Arthritis Res Ther. 2019 Feb 6;21:47. doi: 10.1186/s13075-019-1825-y (PMC6366099; doi:10.1186/s13075-019-1825-y)
Supplement: Supplementary file 8 — Supplemental data file. (XLS 122 kb) [file 13075_2019_1825_MOESM8_ESM.xls]

## Sheet: LPS-regulated-sites.txt
Name/site/muliplicity	log2FC	AveExpression	P.Value	adj.P.Val	Gene Name
P26651_S186___1	4.61905	18.8421	3.92893e-09	5.86982e-06	ZFP36
Q07666_S20___1	4.61925	19.0364	4.021e-08	2.92718e-05	KHDRBS1
P26651_S60___1	4.24017	18.6036	5.87788e-08	2.92718e-05	ZFP36
Q09666_S5552___1	3.71246	17.9033	1.128e-07	4.2131e-05	AHNAK
Q6JBY9_S83___1	5.03877	19.0857	2.06641e-07	6.17444e-05	RCSD1
O15085_S556___1	3.01782	17.715	4.19354e-07	0.000104419	ARHGEF11
Q14247_S405___2	4.10506	18.6548	5.6928e-07	0.000109436	CTTN
Q92530_S153___1	3.77666	18.5233	6.51362e-07	0.000109436	PSMF1
Q6NYC8_S224___1	3.66587	18.3306	7.05363e-07	0.000109436	PPP1R18
Q08495_S105___1	3.32016	18.071	7.32503e-07	0.000109436	DMTN
P40763_S727___1	3.00362	17.8422	1.30384e-06	0.000177085	STAT3
P51149_S72___1	4.00474	19.7766	1.78049e-06	0.000221671	RAB7A
Q8N5J2_S103___1	3.14534	17.9454	1.997e-06	0.000226086	MINDY1
P20700_T20___1	3.05708	18.0222	2.11861e-06	0.000226086	LMNB1
Q92608_S1685___1	3.56425	17.7953	2.3761e-06	0.00023666	DOCK2
Q14847_S146___1	5.08766	19.7371	3.30114e-06	0.000294838	LASP1
Q14005_S946___1	3.11899	18.0829	3.35492e-06	0.000294838	IL16
O94826_S91___1	3.77196	17.9927	4.34117e-06	0.000360317	TOMM70
Q86YV0_S51___1	3.06796	17.6094	4.70034e-06	0.000369595	RASAL3
Q9Y490_S1201___1	3.69364	18.4604	5.34827e-06	0.00037507	TLN1
Q15942_S344___1	5.32976	20.9586	5.34939e-06	0.00037507	ZYX
Q9Y6G9_S516___1	3.30828	18.1056	5.52312e-06	0.00037507	DYNC1LI1
Q6NYC8_S368___1	3.38613	18.8292	6.1188e-06	0.000397456	PPP1R18
Q9Y613_S498___1	2.89934	18.3406	6.63226e-06	0.00040984	FHOD1
P42229_Y694___1	3.8902	19.2571	6.85809e-06	0.00040984	STAT5A
Q09666_S5110___1	3.13356	17.8041	9.64571e-06	0.000554258	AHNAK
P19634_S703___1	2.60433	17.5747	1.25457e-05	0.000694198	SLC9A1
Q15942_S7___1	3.37844	18.9466	1.34802e-05	0.000716857	ZYX
O94804_T952___1	3.30769	18.6256	1.41871e-05	0.000716857	STK10
Q09666_S210___1	3.02403	18.5832	1.43947e-05	0.000716857	AHNAK
P25098_S670___1	3.30542	18.0305	1.75926e-05	0.000847849	GRK2
Q53EL6_S457___1	3.3816	18.5216	1.95495e-05	0.000893905	PDCD4
Q13177_S58___1	2.792	17.5128	1.99708e-05	0.000893905	PAK2
P16949_S25___1	2.95463	19.4183	2.04391e-05	0.000893905	STMN1
Q9H7M9_S235___1	3.45213	19.1733	2.09415e-05	0.000893905	VSIR
O43149_S1518___1	3.107	18.6339	2.17505e-05	0.000899987	ZZEF1
Q7Z434_S222___1	3.13779	20.2073	2.22888e-05	0.000899987	MAVS
P29966_S101___1	3.02538	17.4841	2.53594e-05	0.000997023	MARCKS
Q7L190_T215___1	2.99297	18.3568	2.63468e-05	0.00100929	DPPA4
O43586_S359___1	2.54784	17.5261	2.80773e-05	0.00102578	PSTPIP1
O95819_S631___1	2.82126	17.5958	2.86593e-05	0.00102578	MAP4K4
O14745_S280___1	3.00516	18.5235	2.88372e-05	0.00102578	SLC9A3R1
Q13459_S1290___1	2.53413	17.5862	2.99065e-05	0.00103908	MYO9B
Q04759_S685___1	2.53969	17.6372	4.12543e-05	0.00138233	PRKCQ
P51858_S165___1	4.02135	18.8183	4.16364e-05	0.00138233	HDGF
Q96SB3_S100___1	2.42921	17.6708	4.39826e-05	0.00142848	PPP1R9B
Q5HYW2_S668___1	2.48093	17.7888	5.55697e-05	0.00173498	NHSL2
Q8N699_S149___1	2.93636	19.3377	5.57422e-05	0.00173498	MYCT1
P08670_S430___1	3.43698	18.751	5.93175e-05	0.00180858	VIM
Q92609_S554___1	2.72939	18.0995	6.36777e-05	0.00187902	TBC1D5
Q6UX71_S506___1	3.56807	19.1978	6.46095e-05	0.00187902	PLXDC2
P08670_S51___1	3.36518	18.4456	6.5401e-05	0.00187902	VIM
Q9Y580_S136___1	2.46959	17.4385	6.91382e-05	0.00190261	RBM7
P49023_S106___1	2.66545	17.5084	6.93635e-05	0.00190261	PXN
Q9P289_S4___1	2.91593	19.4152	7.00425e-05	0.00190261	STK26
Q3ZCW2_S25___1	3.87644	20.4719	7.80891e-05	0.00208331	LGALSL
O15127_S319___1	2.65859	18.0668	8.24585e-05	0.00216128	SCAMP2
Q01433_S168___1	3.30765	18.086	8.40358e-05	0.00216465	AMPD2
Q9UEY8_T12___1	2.21321	17.3824	9.14199e-05	0.00230564	ADD3
Q5SQ64_S270___1	2.7709	17.9361	9.25961e-05	0.00230564	LY6G6F
Q5JSP0_S56___1	3.14754	18.7477	9.77702e-05	0.00239457	FGD3
Q99490_S808___1	2.54404	17.6013	0.000101431	0.00242896	AGAP2
Q05209_S435___1	2.44396	19.1191	0.0001026	0.00242896	PTPN12
P16949_S38___1	2.51202	18.1835	0.000104052	0.00242896	STMN1
P42331_S362___1	2.25922	17.3504	0.000106401	0.00244558	ARHGAP25
Q9UPU5_S2047___1	2.69039	18.4216	0.000115235	0.00254106	USP24
Q53ET0_S70___1	2.60043	17.9005	0.000115797	0.00254106	CRTC2
P08670_S49___1	2.567	17.4209	0.000117488	0.00254106	VIM
Q6ZNJ1_S2739___1	2.71985	18.1031	0.000120256	0.00254106	NBEAL2
O95870_T32___1	2.68012	17.5615	0.000121921	0.00254106	ABHD16A
P13796_S5___1	3.65242	21.1733	0.000124945	0.00254106	LCP1
Q9HCD5_S6___1	2.58414	17.5409	0.000125214	0.00254106	NCOA5
Q09666_S3426___1	2.64738	17.7245	0.000125369	0.00254106	AHNAK
Q9UMZ2_S752___1	2.23165	17.7074	0.000125862	0.00254106	SYNRG
Q7Z434_S152___1	2.72257	18.2124	0.000128722	0.00256414	MAVS
O43182_S939___1	1.9554	16.9452	0.000131111	0.00257737	ARHGAP6
O94804_T185___1	3.72221	20.2629	0.000139722	0.00271098	STK10
Q5JSH3_S342___1	2.79972	17.7826	0.000143353	0.00274575	WDR44
O14617_S827___1	2.29001	17.3987	0.000156444	0.00295858	AP3D1
Q16875_S461___1	2.35452	17.7815	0.000168547	0.00314762	PFKFB3
O00429_S616___1	2.34071	19.4254	0.000172257	0.00317719	DNM1L
P08670_S419___1	3.34931	18.9709	0.000181297	0.00330315	VIM
P08670_S87___1	2.09387	17.2776	0.000184689	0.00330319	VIM
P55795_S104___1	3.03504	18.9479	0.000187597	0.00330319	HNRNPH2
Q14432_S520___1	2.41658	18.2447	0.000187933	0.00330319	PDE3A
O95810_S35___1	4.51887	20.8332	0.000207272	0.00360074	CAVIN2
P24928_S1913___1	1.96953	17.4407	0.000214801	0.00368866	POLR2A
Q9BUH6_S148___1	2.18891	17.7377	0.000223684	0.00379754	PAXX
O00264_S181___1	2.88784	18.1027	0.000245211	0.00411624	PGRMC1
O43516_S340___1	2.15273	18.9534	0.000253079	0.00420112	WIPF1
Q9Y616_S110___1	1.8556	17.1467	0.000262501	0.00429276	IRAK3
Q92835_S934___1	2.23334	17.132	0.000264347	0.00429276	INPP5D
O43182_S777___1	2.45434	18.3691	0.000267518	0.00429754	ARHGAP6
O75995_S142___1	2.62844	17.8045	0.000272681	0.00433389	SASH3
Q9Y613_S367___1	2.52072	18.2347	0.000278976	0.00436932	FHOD1
Q96MK2_S24___1	2.13984	18.5802	0.00028076	0.00436932	RIPOR3
Q6KC79_S306___1	2.60915	18.0128	0.000291459	0.00448907	NIPBL
Q0VD83_S175___1	2.27982	17.6967	0.000302688	0.00461444	APOBR
P08575_S1297___1	2.44467	17.1864	0.000309485	0.00467041	PTPRC
P27816_S280___1	2.56651	18.4786	0.000312798	0.0046732	MAP4
Q709C8_S2485___1	2.4309	17.4362	0.000324804	0.00480453	VPS13C
Q13418_T172___1	3.10995	19.2926	0.000336496	0.00492867	ILK
P19878_S312___1	2.64003	17.5265	0.000341001	0.00494617	NCF2
O15117_S46___1	2.83444	18.0964	0.000352936	0.00507006	FYB1
Q9H8W4_S16___1	2.80195	19.8946	0.000365929	0.00520665	PLEKHF2
O94804_S514___1	2.41278	17.5443	0.000372981	0.00525693	STK10
Q15942_S143___1	2.43955	18.7882	0.000376699	0.00525971	ZYX
Q6ZNJ1_T1867___1	2.47878	17.8023	0.000390167	0.0053973	NBEAL2
P02686_S96___1	2.44271	17.5694	0.000415878	0.0057002	MBP
P16403_S2___1	3.57452	18.9354	0.000429748	0.00583676	HIST1H1C
Q15746_S1779___1	2.35349	17.7581	0.000438621	0.00589827	MYLK
P30622_S348___1	2.23226	17.1238	0.000442172	0.00589827	CLIP1
P51610_S666___1	2.87675	17.667	0.000455124	0.00601568	HCFC1
Q96AG3_T45___1	2.32363	17.5352	0.000459028	0.00601568	SLC25A46
A8MVU1_S324___1	2.80076	18.9528	0.000488442	0.00633075	NCF1C
Q86WB0_S344___1	2.38445	17.5534	0.000491544	0.00633075	ZC3HC1
O15553_S368___1	2.15575	17.2018	0.000505873	0.00641994	MEFV
Q12802_S2709___1	2.2377	17.7771	0.000507064	0.00641994	AKAP13
Q6PJW8_S293___1	2.14785	17.4644	0.000518591	0.00650428	CNST
Q68D51_S221___1	1.77934	17.1199	0.000523691	0.00650428	DENND2C
Q641Q2_S352___1	2.04899	17.0529	0.00052954	0.00650428	WASHC2A
Q9Y490_S729___1	1.95603	17.5992	0.000532235	0.00650428	TLN1
Q9Y2X3_S502___1	2.96709	18.1955	0.000538255	0.00650428	NOP58
P42566_S324___1	2.91685	18.4939	0.000539856	0.00650428	EPS15
Q5SW79_S838___1	2.44725	17.5854	0.0005442	0.00650428	CEP170
Q5SQ64_Y281___1	2.81856	18.7225	0.000561411	0.00661847	LY6G6F
P42331_S511___1	1.99742	17.3715	0.000562615	0.00661847	ARHGAP25
Q9P270_S391___1	2.17073	18.0173	0.000578456	0.00673861	SLAIN2
P78559_S896___1	2.24827	17.4628	0.000586407	0.00673861	MAP1A
O15117_S209___1	2.49788	17.5161	0.000587631	0.00673861	FYB1
P35579_Y11___1	2.08123	17.4257	0.000590869	0.00673861	MYH9
O75396_S137___1	2.6204	18.9117	0.000610119	0.00690544	SEC22B
P51610_S1507___1	2.30636	18.0197	0.000621272	0.006935	HCFC1
Q86YV0_S18___1	2.31286	17.2262	0.000622015	0.006935	RASAL3
Q14247_S417___1	2.44953	17.6141	0.000633706	0.00701301	CTTN
P28066_S56___1	2.08922	17.17	0.000663355	0.00710975	PSMA5
O95544_S64___1	2.23384	17.2179	0.000667859	0.00710975	NADK
P04792_S82___1	3.28062	23.3125	0.000669553	0.00710975	HSPB1
Q9UI08_S331___1	2.78525	19.6836	0.000671299	0.00710975	EVL
P04792_S15___1	2.90756	18.5897	0.000673054	0.00710975	HSPB1
P52564_S207___1	2.19875	18.3726	0.000675356	0.00710975	MAP2K6
Q00537_S180___1	1.86839	17.3652	0.000675759	0.00710975	CDK17
Q9NQ75_S305___1	2.34393	17.9211	0.00070031	0.00718805	CASS4
Q96AP7_S359___1	2.4981	20.3424	0.000707284	0.00718805	ESAM
P40763_Y705___1	2.33729	17.4683	0.000709792	0.00718805	STAT3
O60784_S461___1	3.12175	18.4527	0.000712298	0.00718805	TOM1
Q8N3D4_S310___1	2.3975	17.4862	0.000721807	0.00718805	EHBP1L1
O15231_S465___1	2.37327	17.9924	0.000725196	0.00718805	ZNF185
Q09666_S5763___1	2.17125	17.3516	0.000725984	0.00718805	AHNAK
Q09666_S135___1	2.4805	19.4657	0.000727687	0.00718805	AHNAK
P54727_S160___1	2.74214	17.9783	0.000730786	0.00718805	RAD23B
Q9UPU5_S2561___1	2.15915	17.5749	0.000731314	0.00718805	USP24
O43566_S203___1	2.1633	17.4591	0.000741904	0.00724447	RGS14
P98082_S401___1	1.80854	17.522	0.000762454	0.00739679	DAB2
P57737_S21___1	2.15527	17.368	0.000774642	0.00740428	CORO7
O75791_T262___1	2.98133	18.4028	0.000775278	0.00740428	GRAP2
Q13615_S8___1	1.85916	17.0871	0.000778094	0.00740428	MTMR3
Q9Y4F9_S573___1	1.87744	17.1894	0.000787055	0.00740671	RIPOR2
Q6UWD8_S194___1	1.91761	17.3253	0.0007887	0.00740671	C16orf54
Q9H7D0_S1789___1	2.01713	17.4818	0.000794382	0.00740671	DOCK5
Q14980_S2047___1	2.54535	18.2895	0.000798388	0.00740671	NUMA1
O43488_S255___1	1.90667	17.4389	0.000803758	0.00740671	AKR7A2
P35236_T66___1	1.9448	17.2695	0.000808095	0.00740671	PTPN7
Q7Z422_S107___1	2.97417	17.9971	0.000819597	0.00746633	SZRD1
Q12802_S2563___1	1.91264	17.2615	0.000849964	0.00769604	AKAP13
O43294_S137___1	2.24778	18.2011	0.000879251	0.00787154	TGFB1I1
P23396_T221___1	2.42217	17.6917	0.000885938	0.00787154	RPS3
Q04637_S1187___1	2.40401	18.4723	0.000890404	0.00787154	EIF4G1
P16333_S85___1	2.3793	17.527	0.000893501	0.00787154	NCK1
P16284_S729___1	2.68735	17.9097	0.000895691	0.00787154	PECAM1
O43310_S299___1	1.85308	17.2333	0.000912047	0.00796841	CTIF
Q9NS69_S15___1	2.29122	18.8528	0.000939338	0.00811893	TOMM22
Q9UGP4_S316___1	2.67453	17.7749	0.000940144	0.00811893	LIMD1
Q9BY44_S506___1	2.34691	18.0139	0.000955142	0.00820105	EIF2A
Q641Q2_S728___1	2.36286	17.4087	0.000972554	0.00829553	WASHC2A
P19634_S605___1	1.56926	17.1606	0.000977251	0.00829553	SLC9A1
P27707_S74___1	2.22571	17.4005	0.000994565	0.0083948	DCK
P29966_T120___1	2.51362	17.363	0.0010463	0.00878187	MARCKS
Q9Y6F6_S367___1	2.39917	18.2818	0.00105891	0.00878505	MRVI1
Q96B36_S183___1	1.7659	17.9567	0.00106446	0.00878505	AKT1S1
Q92794_S1089___1	2.07657	17.3337	0.0010662	0.00878505	KAT6A
Q9UN19_S276___1	2.40854	18.4478	0.0010702	0.00878505	DAPP1
Q13045_S856___1	1.79427	17.373	0.00108158	0.00882992	FLII
Q9H425_S289___1	2.08784	17.4573	0.00109982	0.00891883	C1orf198
Q14247_T401___2	2.96436	17.9035	0.00110441	0.00891883	CTTN
Q9UPN7_S759___1	2.10664	17.4052	0.00114871	0.00922671	PPP6R1
Q5JTV8_T220___1	2.33608	18.0329	0.0011574	0.00924681	TOR1AIP1
Q13576_S16___1	2.20204	18.5856	0.00116726	0.009276	IQGAP2
Q9Y613_S523___1	2.7447	18.1898	0.00118313	0.00933158	FHOD1
Q99501_S316___1	2.45148	17.917	0.00119285	0.00933158	GAS2L1
Q9UEY8_S647___1	2.21013	17.7243	0.00119299	0.00933158	ADD3
O43182_S820___1	2.44434	18.1535	0.00120953	0.00938905	ARHGAP6
P19878_S332___1	2.342	17.8186	0.00121291	0.00938905	NCF2
P12259_S859___1	2.17497	17.4505	0.00122801	0.00945696	F5
Q86YV0_S164___1	1.98955	17.436	0.00123535	0.00946467	RASAL3
Q6NXT4_S381___1	1.95915	16.9768	0.00125549	0.00952909	SLC30A6
Q13263_S473___1	2.5118	18.6636	0.00126145	0.00952909	TRIM28
Q13469_S236___1	2.6307	18.2027	0.00126289	0.00952909	NFATC2
Q13613_S653___1	1.94876	17.3618	0.00131028	0.00980362	MTMR1
Q96RU3_S296___1	2.69437	19.6246	0.0013124	0.00980362	FNBP1
Q9Y6F6_S320___1	2.09584	17.2389	0.00132304	0.00983395	MRVI1
P08670_S47___1	1.846	17.1877	0.00136696	0.0100807	VIM
Q08495_S372___1	2.23226	17.7911	0.00136973	0.0100807	DMTN
Q9UJX5_S779___1	2.17874	17.8802	0.00138424	0.0101375	ANAPC4
Q9BZL4_S509___1	2.07898	17.3698	0.00139851	0.0101485	PPP1R12C
P48960_S831___1	2.10293	19.4343	0.00139933	0.0101485	CD97
Q13501_S272___1	1.76814	17.0582	0.00142679	0.0102597	SQSTM1
Q14247_T399___2	2.02385	17.2499	0.0014284	0.0102597	CTTN
Q12802_S983___1	1.55221	17.065	0.00145368	0.0103913	AKAP13
Q6PCB5_S6___1	2.35094	18.8533	0.00148864	0.0105906	RSBN1L
Q8IU68_S658___1	1.88305	17.3118	0.00150082	0.0106267	TMC8
Q5JSH3_S344___1	2.48159	18.0502	0.0015415	0.0108632	WDR44
A8MVU1_S321___1	2.12723	18.3053	0.00157341	0.011035	NCF1C
Q8N7R7_S344___1	1.65814	16.9293	0.00158435	0.011035	CCNYL1
Q9H9C1_S121___1	1.97428	17.4717	0.00158803	0.011035	VIPAS39
P19634_S785___1	2.17798	18.0956	0.00162313	0.0112266	SLC9A1
Q14980_S1757___1	2.35961	18.8955	0.00165409	0.0113373	NUMA1
P21333_S2180___1	1.86023	17.3125	0.0016543	0.0113373	FLNA
Q16539_S2___1	1.74166	17.5073	0.0016731	0.0113893	MAPK14
Q9H0U4_T72___1	1.73611	17.6418	0.00167713	0.0113893	RAB1B
P10412_T18___1	2.02447	17.1592	0.00170884	0.0115312	HIST1H1E
Q96CX2_S187___1	1.89718	18.0636	0.00171347	0.0115312	KCTD12
Q08J23_S743___1	2.10356	17.2874	0.00174837	0.0116859	NSUN2
O43294_S403___1	1.93812	17.7972	0.00176762	0.0116859	TGFB1I1
O43182_S931___1	1.87256	17.2778	0.00176922	0.0116859	ARHGAP6
Q6ZNJ1_S1647___1	1.60922	16.9026	0.00178398	0.0116859	NBEAL2
P06733_Y44___1	1.83807	17.5767	0.00178566	0.0116859	ENO1
Q9BZQ8_S646___1	2.12096	17.0698	0.00178833	0.0116859	FAM129A
P04075_S39___1	2.01728	18.411	0.00179121	0.0116859	ALDOA
O15117_S558___1	2.09545	18.6345	0.00181437	0.0117855	FYB1
Q96CX2_T196___1	1.7442	17.1201	0.00182973	0.0118338	KCTD12
Q13315_T1885___1	2.00422	17.2566	0.00184703	0.0118714	ATM
Q14005_S966___1	2.11887	17.9779	0.00186328	0.0118714	IL16
P17858_S775___1	1.74842	17.0813	0.00186478	0.0118714	PFKL
Q5JSH3_S96___1	1.80962	17.785	0.00186733	0.0118714	WDR44
Q09666_T3716___1	1.98579	17.2223	0.00188745	0.0119358	AHNAK
Q92608_S1706___1	2.36559	18.324	0.00189343	0.0119358	DOCK2
Q9UKE5_S640___1	1.90963	17.9603	0.00191143	0.0119986	TNIK
P51812_S369___1	1.98074	17.4781	0.00192334	0.0120229	RPS6KA3
Q9Y4E8_S229___1	1.81286	17.7915	0.00194039	0.012079	USP15
P43307_S268___1	2.96186	18.2491	0.00196071	0.0121391	SSR1
Q8N699_S108___1	1.52533	16.8551	0.00197046	0.0121391	MYCT1
O75592_S3467___1	1.98294	17.1566	0.00197443	0.0121391	MYCBP2
O00160_S1001___1	2.59004	18.6263	0.00200842	0.0122974	MYO1F
Q09666_S4960___1	2.21413	17.3568	0.00203186	0.0123902	AHNAK
Q1KMD3_S161___1	2.02608	17.2345	0.0020889	0.0126862	HNRNPUL2
Q9UHB6_S490___1	2.41859	19.7178	0.0021217	0.0128333	LIMA1
Q9Y2H0_S665___1	1.78908	17.0297	0.00214028	0.0128934	DLGAP4
Q86YV5_S826___1	1.82679	16.9885	0.00216158	0.0129695	PRAG1
Q96EP0_S466___1	2.00745	17.9054	0.0021718	0.0129787	RNF31
Q9BX95_S112___1	1.9876	17.3775	0.00231221	0.0137062	SGPP1
Q92619_S73___1	1.73408	16.9579	0.00232261	0.0137062	ARHGAP45
P22681_S483___1	2.1411	17.8959	0.00232959	0.0137062	CBL
Q86WR7_S43___1	1.81998	17.051	0.00233058	0.0137062	PROSER2
Q66K74_S759___1	2.0821	17.4454	0.00233941	0.0137062	MAP1S
Q9P1Y6_T917___1	1.92789	17.139	0.00238078	0.0138577	PHRF1
Q6JBY9_S179___1	2.37722	17.9119	0.00238445	0.0138577	RCSD1
Q9HB19_S184___1	1.93949	18.9584	0.00239309	0.0138577	PLEKHA2
Q13459_S1354___1	2.44867	17.9885	0.00240783	0.013874	MYO9B
Q6PKG0_S90___1	1.97343	17.4151	0.00241449	0.013874	LARP1
Q9UBF8_S511___1	1.89091	17.1501	0.00243593	0.0139034	PI4KB
P21333_S968___1	1.81322	17.4451	0.00243821	0.0139034	FLNA
Q06124_Y584___1	1.53092	17.0605	0.00248684	0.0140125	PTPN11
P20042_S2___1	2.17915	17.9265	0.00248692	0.0140125	EIF2S2
Q92619_S569___1	2.62763	19.0577	0.00249697	0.0140125	ARHGAP45
O75791_S236___1	2.24947	17.6597	0.00250682	0.0140125	GRAP2
P19838_S907___1	1.65205	17.3837	0.00250737	0.0140125	NFKB1
Q6P3W7_S677___1	1.79672	17.2234	0.00251361	0.0140125	SCYL2
P49841_Y216___1	2.17785	17.906	0.0025392	0.0140991	GSK3B
P01583_S87___1	1.87184	17.0353	0.00254802	0.0140991	IL1A
P18615_S51___1	1.9867	17.3667	0.00257221	0.0141804	NELFE
Q5T4S7_S2718___1	2.14741	17.7157	0.00260342	0.0142997	UBR4
Q9Y3X0_S521___1	1.65042	16.88	0.00262587	0.014351	CCDC9
Q49A26_S130___1	2.2927	18.2031	0.00264276	0.014351	GLYR1
Q9H3Z4_S10___1	2.38174	20.3827	0.00265025	0.014351	DNAJC5
Q96B36_T246___1	1.84495	17.0793	0.00265526	0.014351	AKT1S1
Q9HB58_S244___1	2.1277	17.4376	0.00267108	0.014351	SP110
Q14005_S845___1	2.12951	17.6814	0.00268496	0.014351	IL16
Q9NZM3_S889___1	1.54333	17.0673	0.00268751	0.014351	ITSN2
Q96MK2_S384___1	1.68714	17.4933	0.00268961	0.014351	RIPOR3
P12931_S75___1	1.92132	17.1921	0.00271462	0.0144329	SRC
Q14247_S418___1	3.59772	21.9119	0.00273819	0.0145066	CTTN
Q04726_S286___1	1.66289	16.9026	0.00276647	0.0146046	TLE3
Q9NRY5_S145___1	1.79415	17.1169	0.0027803	0.0146049	FAM114A2
O75592_S2751___1	1.71093	17.4144	0.00278607	0.0146049	MYCBP2
P07900_S263___1	2.29579	17.1914	0.0028041	0.0146408	HSP90AA1
P18583_S1556___1	2.07028	17.3342	0.00281252	0.0146408	SON
Q14980_S1225___1	1.76083	17.2035	0.00287602	0.0148915	NUMA1
Q6KC79_S2658___1	2.05637	19.0252	0.00289015	0.0148915	NIPBL
Q8IV53_S619___1	1.66622	17.0299	0.00290051	0.0148915	DENND1C
Q09666_T4100___1	2.04521	17.2881	0.00290056	0.0148915	AHNAK
Q09666_S5841___1	2.45036	17.8423	0.00291738	0.0149266	AHNAK
Q5JSH3_S403___1	2.26608	17.3877	0.00295437	0.0150643	WDR44
Q641Q2_S802___1	2.12104	17.4217	0.00301254	0.0152776	WASHC2A
Q68CZ2_S332___1	2.1719	18.1134	0.00301666	0.0152776	TNS3
P10644_S83___1	2.75439	19.8442	0.00310649	0.0156794	PRKAR1A
P21333_T2336___1	1.67708	18.944	0.00312453	0.0156808	FLNA
Q96QH2_S252___1	1.83366	17.0985	0.00312776	0.0156808	PRAM1
Q9BRR9_S475___1	2.78741	20.6219	0.0031832	0.0159053	ARHGAP9
Q08495_S333___1	1.93599	19.7045	0.00321861	0.0159852	DMTN
Q9H2G2_S189___1	1.83791	17.5544	0.00322058	0.0159852	SLK
Q13884_S389___1	2.0252	17.5496	0.00323362	0.0159968	SNTB1
P78347_S784___1	1.5879	17.0018	0.0032583	0.0160566	GTF2I
P18206_S579___1	2.00365	17.4525	0.00326721	0.0160566	VCL
Q5JTD0_S545___1	1.72443	17.1319	0.00331704	0.0162481	TJAP1
Q8WWQ0_S1315___1	1.82491	17.2782	0.00333149	0.0162655	PHIP
Q9UDY2_S913___1	2.09844	18.1001	0.00338779	0.0164865	TJP2
P05106_T788___1	1.59528	16.8499	0.00346254	0.0167956	ITGB3
P13498_S168___1	2.25378	18.2405	0.0034775	0.0168136	CYBA
Q96CX2_S185___1	2.01482	17.8577	0.00350333	0.0168608	KCTD12
P07948_S13___1	2.1449	18.028	0.00350985	0.0168608	LYN
Q13459_S1992___1	2.10497	17.1969	0.00355654	0.0169293	MYO9B
P16402_T46___1	2.41159	17.5731	0.00355776	0.0169293	HIST1H1D
O75592_S3440___1	1.93222	17.3727	0.0035581	0.0169293	MYCBP2
Q00722_S958___1	1.77832	17.0015	0.00358522	0.0170042	PLCB2
Q99683_S1033___1	1.75546	17.0315	0.00361334	0.0170833	MAP3K5
P12270_S2155___1	1.79628	17.3612	0.00363685	0.0171403	TPR
P56524_S632___1	1.85548	17.5447	0.00379281	0.017819	HDAC4
Q96C24_S289___1	2.20855	17.2562	0.003812	0.0178531	SYTL4
Q9BSL1_S98___1	1.84611	17.6377	0.00388431	0.0180769	UBAC1
Q9BZ23_S189___1	1.74773	18.6913	0.00388799	0.0180769	PANK2
O94804_S454___1	1.9442	17.9201	0.00389609	0.0180769	STK10
Q8TD19_T886___1	1.40507	17.1061	0.00393544	0.0182029	NEK9
P21333_S2143___1	2.91604	18.3191	0.00394801	0.0182047	FLNA
Q5JSL3_S440___1	1.6118	16.8967	0.00396842	0.0182425	DOCK11
Q99613_S39___1	1.98916	17.1948	0.00398278	0.0182524	EIF3C
P42226_Y641___1	1.58073	17.1355	0.00406107	0.0185543	STAT6
Q86YV0_S994___1	1.83991	17.3465	0.00409606	0.0186571	RASAL3
P32519_S187___1	2.664	20.0796	0.00415545	0.0188504	ELF1
Q6JBY9_S108___1	2.2474	18.0138	0.00416374	0.0188504	RCSD1
Q7Z2W4_S284___1	1.83493	17.2911	0.00419519	0.0189354	ZC3HAV1
Q16799_S71___1	1.74762	17.4841	0.00422915	0.0190312	RTN1
Q9Y228_S3___1	1.49581	16.919	0.00424968	0.0190661	TRAF3IP3
Q92598_S809___1	2.2887	17.9369	0.00427001	0.0191	HSPH1
Q9P1Y6_S973___1	1.99837	18.0234	0.00437205	0.019498	PHRF1
P16615_S663___1	1.41999	16.8219	0.0045059	0.0200352	ATP2A2
Q86WR7_S212___1	1.59686	17.241	0.00452699	0.0200692	PROSER2
Q9UJU6_S269___1	1.98994	19.3359	0.00457525	0.0202232	DBNL
Q641Q2_S288___1	1.72267	17.1767	0.00461704	0.0203477	WASHC2A
Q8N392_S610___1	1.37419	16.9825	0.00464289	0.0204014	ARHGAP18
Q12872_S909___1	1.68422	17.0716	0.00469335	0.0205191	SFSWAP
Q9BXS5_T154___1	1.88063	17.4464	0.00471845	0.0205191	AP1M1
Q96L91_S1732___1	1.79651	17.3395	0.00472329	0.0205191	EP400
Q96CX2_S200___1	1.43942	17.0494	0.00472461	0.0205191	KCTD12
Q86YP4_T189___1	1.75104	17.5021	0.00474434	0.0205416	GATAD2A
Q01813_S386___1	1.59656	17.2972	0.00475729	0.0205416	PFKP
Q13546_S320___1	1.71131	17.5403	0.00479937	0.0206636	RIPK1
Q14980_S1969___1	1.67747	18.2176	0.00483343	0.0207504	NUMA1
P21731_S329___1	1.7243	17.6653	0.00491336	0.0210331	TBXA2R
P16401_S18___1	2.59265	20.82	0.00497172	0.0210359	HIST1H1B
Q96B97_S230___1	2.0643	19.9841	0.00498085	0.0210359	SH3KBP1
Q5T200_S877___1	1.8324	17.1527	0.00499082	0.0210359	ZC3H13
O94804_S13___1	1.74718	17.6776	0.00499861	0.0210359	STK10
O15231_T447___1	1.91173	17.552	0.00500207	0.0210359	ZNF185
P05771_T504___1	2.94619	17.9926	0.00501925	0.0210359	PRKCB
O60271_T217___1	1.81403	17.1902	0.0050459	0.0210359	SPAG9
Q86WB0_S354___1	1.94733	17.6784	0.00505369	0.0210359	ZC3HC1
O43182_S770___1	2.0232	18.2172	0.00506211	0.0210359	ARHGAP6
Q96C24_S217___1	2.1506	17.5045	0.00506705	0.0210359	SYTL4
Q9Y490_S979___1	1.8134	17.5257	0.00506889	0.0210359	TLN1
P51531_S329___1	1.57869	17.4021	0.0051394	0.0212661	SMARCA2
Q13425_S95___1	1.20652	16.7508	0.00515675	0.0212661	SNTB2
P18615_S115___1	1.67724	17.0481	0.00516706	0.0212661	NELFE
Q8N9U0_S174___1	1.76499	17.0725	0.00520727	0.0213544	TC2N
O14497_S1755___1	1.69796	17.1562	0.00522496	0.0213544	ARID1A
Q5HYJ3_S193___1	1.89499	18.109	0.0052314	0.0213544	FAM76B
Q92835_Y865___1	1.63186	16.9188	0.00524763	0.0213623	INPP5D
Q5VZ89_S1042___1	1.77094	17.4059	0.00529116	0.0214629	DENND4C
Q8N2U9_T112___1	1.89577	17.1725	0.00530107	0.0214629	PQLC1
O60841_S214___1	1.96142	17.7112	0.00535989	0.0215971	EIF5B
O75563_S6___1	2.13812	18.5014	0.00536314	0.0215971	SKAP2
O43561_S224___1	1.91625	19.2191	0.00542534	0.0217447	LAT
Q15121_S116___1	1.64114	17.0273	0.0054289	0.0217447	PEA15
Q7Z6I6_S630___1	2.15663	18.2154	0.00545307	0.0217735	ARHGAP30
Q09666_S93___1	2.94895	18.8431	0.00546525	0.0217735	AHNAK
P51812_S415___1	1.54461	17.0011	0.00548788	0.0217934	RPS6KA3
Q5VSL9_S335___1	1.70644	17.8048	0.00550088	0.0217934	STRIP1
P08670_S39___1	2.01856	19.8133	0.005514	0.0217934	VIM
Q92835_S243___1	2.14611	19.2655	0.00554649	0.021813	INPP5D
Q5THJ4_S1042___1	1.28767	16.6279	0.00556416	0.021813	VPS13D
P02686_S36___1	1.71921	17.3524	0.00556465	0.021813	MBP
Q9UQR1_S784___1	1.53461	16.7203	0.0055869	0.021813	ZNF148
Q86U86_S39___1	1.84798	17.3545	0.00559195	0.021813	PBRM1
Q6GTX8_S268___1	1.46025	16.8659	0.00564349	0.0219567	LAIR1
Q06210_S261___1	1.93086	19.1256	0.00569774	0.0221102	GFPT1
Q02880_S1466___1	1.67528	16.9	0.0057169	0.0221209	TOP2B
Q5T5C0_S759___1	2.31343	18.8182	0.0057301	0.0221209	STXBP5
P07199_S156___1	1.69225	17.1411	0.00577335	0.0222011	CENPB
Q8IY22_S377___1	1.57158	18.044	0.0057806	0.0222011	CMIP
Q4KMP7_S132___1	1.66691	17.2226	0.00580848	0.0222509	TBC1D10B
Q92608_S1784___1	1.57224	17.1243	0.00582557	0.0222594	DOCK2
Q5JSH3_S50___1	2.23425	21.3024	0.00592829	0.0225821	WDR44
O00178_S24___1	1.9248	18.0089	0.00594027	0.0225821	GTPBP1
P04083_S37___1	1.78017	17.2313	0.00596778	0.0226291	ANXA1
Q13884_S219___1	1.76019	18.2178	0.00599295	0.022667	SNTB1
Q15942_S142___1	1.84263	19.1184	0.00600933	0.0226716	ZYX
Q9BT23_S29___1	2.52762	20.1946	0.0060262	0.0226779	LIMD2
Q99501_S436___1	1.53581	16.8241	0.00604416	0.022687	GAS2L1
Q92597_S2___1	1.58805	16.9792	0.00605898	0.022687	NDRG1
Q9NQG7_S355___1	1.54523	17.3974	0.00608197	0.0227162	HPS4
O95866_S226___1	3.45369	18.9498	0.00614798	0.0228635	MPIG6B
Q96FS4_S839___1	1.69239	17.6765	0.00616647	0.0228635	SIPA1
Q9UJ70_S76___1	1.87271	17.4801	0.00616733	0.0228635	NAGK
Q96C24_S274___1	2.58832	20.5833	0.00632048	0.0233733	SYTL4
P60174_S58___1	2.1411	19.2225	0.00637035	0.0234995	TPI1
P33241_S204___1	2.49572	18.3516	0.00641686	0.0236128	LSP1
Q13153_S144___1	1.61325	17.0782	0.00646235	0.0237218	PAK1
Q27J81_S589___1	2.80539	18.3742	0.00652048	0.0238764	INF2
Q02880_S1400___1	2.15837	18.0108	0.00660929	0.0241425	TOP2B
Q14498_S136___1	2.43237	19.5201	0.00663112	0.0241632	RBM39
P06748_S10___1	2.05444	17.9134	0.00664893	0.0241691	NPM1
Q09666_S5780___1	1.99259	17.5331	0.00668289	0.0242074	AHNAK
Q96P48_S428___1	1.44378	17.0666	0.0067389	0.0242074	ARAP1
P78559_S1069___1	2.08469	18.3318	0.00674439	0.0242074	MAP1A
P39687_S17___1	1.52335	16.9611	0.00675331	0.0242074	ANP32A
Q8TC07_S70___1	1.63555	17.0815	0.00676075	0.0242074	TBC1D15
P02751_S2384___1	2.21632	18.0777	0.0067686	0.0242074	FN1
P46019_S729___1	1.51218	16.7576	0.00677289	0.0242074	PHKA2
Q14162_S606___1	1.93719	17.9702	0.00683153	0.0243587	SCARF1
Q7L591_S364___1	1.89347	17.7648	0.00684835	0.0243606	DOK3
O95819_S900___1	1.49163	17.1669	0.00689016	0.0244511	MAP4K4
O00567_S563___1	2.57527	17.9667	0.00692677	0.0245227	NOP56
Q9UGV2_S331___1	1.58028	17.227	0.00697555	0.0245813	NDRG3
O00151_S90___1	1.65031	17.2298	0.00697622	0.0245813	PDLIM1
P35236_S44___1	2.07347	18.9453	0.00706135	0.0248227	PTPN7
Q13242_S211___1	2.09018	19.0614	0.00718632	0.0252027	SRSF9
Q13619_S10___1	1.68937	18.3191	0.0072498	0.0253336	CUL4A
P82094_S399___1	1.793	17.247	0.00726728	0.0253336	TMF1
P14317_S275___1	2.05896	20.5004	0.00727451	0.0253336	HCLS1
Q6UWZ7_S406___1	1.4274	16.8095	0.00734561	0.0255217	ABRAXAS1
Q96C24_S488___1	1.55064	18.9197	0.00741862	0.0257156	SYTL4
O95810_S288___2	2.24104	18.0369	0.00746518	0.0258171	CAVIN2
Q9NRA8_S564___1	1.47875	17.6572	0.00762534	0.0261955	EIF4ENIF1
Q96QC0_S313___1	1.51173	17.0382	0.00762687	0.0261955	PPP1R10
Q5JTV8_S135___1	1.76804	17.1982	0.0076272	0.0261955	TOR1AIP1
Q12912_T375___1	1.52577	17.2856	0.0077401	0.026464	LRMP
Q8IY67_T463___1	1.71533	17.9392	0.00775338	0.026464	RAVER1
P11277_S2114___1	2.14128	19.3299	0.00775852	0.026464	SPTB
Q04727_S208___1	1.45079	17.3156	0.00777852	0.0264718	TLE4
P05106_T777___1	1.95427	20.8546	0.0078172	0.0265429	ITGB3
Q8N122_S863___1	1.47958	17.7911	0.00791548	0.0267862	RPTOR
Q9P289_T182___1	1.7997	17.3315	0.00792514	0.0267862	STK26
O94929_S585___1	1.37508	17.1224	0.00794757	0.0267862	ABLIM3
O94804_S438___1	2.33658	19.7634	0.00796056	0.0267862	STK10
P13861_S99___1	2.05487	18.8224	0.00804012	0.0269931	PRKAR2A
Q5XPI4_S675___1	1.48834	17.369	0.00814558	0.0272711	RNF123
Q96QF0_S288___1	1.48167	17.1002	0.00815943	0.0272711	RAB3IP
Q96F46_S708___1	1.38707	17.0343	0.00822914	0.0273662	IL17RA
Q86TI0_T596___1	1.42022	16.8665	0.00823513	0.0273662	TBC1D1
Q8N1T3_S365___1	1.53201	17.6172	0.00824282	0.0273662	MYO1H
Q9Y2K2_S493___1	1.85617	17.3681	0.00826604	0.0273824	SIK3
Q08495_S289___1	2.35251	17.2318	0.00829041	0.0273828	DMTN
Q9BTK6_S237___1	1.3033	16.7863	0.0083028	0.0273828	PAGR1
Q15052_S640___1	1.79685	17.5635	0.00849514	0.0279554	ARHGEF6
Q86WB0_S394___1	1.50839	17.1957	0.00856049	0.0281085	ZC3HC1
Q9Y2L6_S778___1	1.84585	18.3153	0.00862008	0.0281953	FRMD4B
Q9UBW5_T478___1	2.13478	19.0926	0.00863233	0.0281953	BIN2
P42566_S796___1	1.84972	18.0613	0.00864352	0.0281953	EPS15
Q9BSJ8_S820___1	1.78771	18.14	0.00870805	0.0283338	ESYT1
Q53EL6_S313___1	1.84539	18.1907	0.00872394	0.0283338	PDCD4
P04792_S65___1	1.53021	16.7377	0.00875306	0.0283509	HSPB1
P52948_S612___1	1.66597	17.831	0.00876715	0.0283509	NUP98
Q6ZVM7_S423___1	1.89398	17.1833	0.00880097	0.0283988	TOM1L2
P14317_T308___1	1.74671	17.9137	0.00885433	0.0285034	HCLS1
Q9NPI6_S353___1	1.60166	17.2287	0.00887559	0.0285034	DCP1A
Q96B97_S108___1	1.41984	16.778	0.00889063	0.0285034	SH3KBP1
Q9UBF8_S428___1	1.55202	17.0006	0.0090063	0.0287076	PI4KB
Q9Y6D5_S227___1	1.53956	17.4853	0.00901144	0.0287076	ARFGEF2
P08575_S973___1	2.50298	21.4659	0.00902536	0.0287076	PTPRC
P11171_S560___1	1.78366	17.9421	0.00904858	0.0287076	EPB41
Q6JBY9_S216___1	1.99572	20.2556	0.00905038	0.0287076	RCSD1
P17026_S49___1	1.88442	17.5975	0.00907	0.0287088	ZNF22
Q9P035_S114___1	1.78673	17.3312	0.00912176	0.0288116	HACD3
Q9C0K0_S129___1	1.51543	17.1692	0.00917968	0.0289334	BCL11B
Q15424_S604___1	1.82202	18.6777	0.00920896	0.0289646	SAFB
Q7LDG7_S576___1	2.34026	19.0545	0.009256	0.0290514	RASGRP2
Q9H6F5_S47___1	1.56179	17.1102	0.00928104	0.0290595	CCDC86
Q8N9U0_S156___1	1.58668	19.5685	0.00929749	0.0290595	TC2N
P17612_S339___1	1.85253	17.5526	0.00934373	0.0291431	PRKACA
Q13263_S489___1	1.66135	17.0288	0.00940759	0.0292781	TRIM28
Q9NQ75_S249___1	1.8321	17.3328	0.00942621	0.0292781	CASS4
P51575_T389___1	1.44743	17.2084	0.0094828	0.0293501	P2RX1
O94929_S372___1	1.66949	17.2574	0.00948868	0.0293501	ABLIM3
P30086_S52___1	1.69725	17.5305	0.00955896	0.0295064	PEBP1
P17096_S36___1	1.40232	16.9055	0.0096278	0.0296576	HMGA1
O60229_S1799___1	1.74776	17.3351	0.00968462	0.0297712	KALRN
Q9Y219_T1202___1	1.61921	17.3165	0.00971631	0.0298073	JAG2
Q53GL7_S431___1	1.29681	16.7665	0.00979348	0.0299825	PARP10
P24723_S675___1	1.39624	17.0294	0.00983615	0.0300515	PRKCH
Q9HAU0_S855___1	1.25426	16.8006	0.00994829	0.0301997	PLEKHA5
Q14204_S4368___1	1.4677	16.9924	0.0099751	0.0301997	DYNC1H1
P42224_S727___1	1.87421	17.1795	0.00998919	0.0301997	STAT1
O95365_S525___1	1.76145	17.8293	0.00999918	0.0301997	ZBTB7A
Q8TDZ2_S617___1	2.5473	19.6219	0.0100071	0.0301997	MICAL1
Q7Z2W4_S378___1	1.20699	17.912	0.0100407	0.0301997	ZC3HAV1
Q6WKZ4_S357___1	1.52316	17.2358	0.010041	0.0301997	RAB11FIP1
Q9NVU7_S585___1	1.47591	16.7958	0.0100463	0.0301997	SDAD1
P61978_S379___1	1.9405	20.2461	0.0101689	0.0304972	HNRNPK
Q09666_T4766___1	2.17153	17.2704	0.0101861	0.0304972	AHNAK
Q9UKI2_S89___1	1.60112	17.4179	0.010222	0.0305434	CDC42EP3
O14545_S415___1	1.83383	18.834	0.0102957	0.0307023	TRAFD1
Q16543_S13___1	2.40652	19.5235	0.0104044	0.0309571	CDC37
P42680_Y519___1	1.54239	17.2193	0.0104242	0.0309571	TEC
Q7Z591_T1041___1	1.71316	17.3333	0.0104433	0.0309571	AKNA
P13807_S727___1	1.61712	17.13	0.0105214	0.0311267	GYS1
P51397_S51___1	2.18651	18.1946	0.0105864	0.031257	DAP
Q9ULU4_S490___1	1.95373	18.2834	0.0106533	0.0313926	ZMYND8
Q13501_S28___1	1.49695	16.9463	0.010732	0.0315623	SQSTM1
Q96T23_S604___1	1.51072	16.8245	0.0107673	0.0315948	RSF1
Q9UGP4_S233___1	1.39475	16.753	0.0107854	0.0315948	LIMD1
O00193_S17___1	2.04493	18.3481	0.0108447	0.0317065	SMAP
P29590_S403___1	1.68136	17.2427	0.0109403	0.0319234	PML
Q96JM3_S282___1	1.47436	17.0562	0.0110037	0.0320458	CHAMP1
P02545_S22___1	1.47592	17.213	0.0110782	0.0322001	LMNA
Q13615_S647___1	1.73019	17.8823	0.0111691	0.0324013	MTMR3
P06748_S125___1	2.71894	18.2834	0.0113344	0.0328171	NPM1
Q04759_S695___1	1.8478	19.6281	0.0114407	0.0330607	PRKCQ
Q9H6F5_S18___1	1.77418	18.2182	0.0115379	0.0332772	CCDC86
Q96A57_S24___1	1.58678	17.0707	0.0116538	0.0335468	TMEM230
O00267_S666___1	1.59314	17.7733	0.0117284	0.0336967	SUPT5H
O14974_T696___1	1.83491	20.0946	0.0118094	0.0338136	PPP1R12A
Q9Y5K6_S458___1	1.31655	16.9448	0.0118248	0.0338136	CD2AP
O15320_S635___1	1.60025	17.3229	0.011837	0.0338136	CTAGE5
P05387_S17___1	1.34314	16.8398	0.011905	0.033943	RPLP2
Q9Y4E6_S1456___1	1.44338	17.0176	0.0119611	0.0340262	WDR7
O00750_S314___1	1.57791	17.0757	0.0119798	0.0340262	PIK3C2B
Q92619_T86___1	1.38415	16.8687	0.0120536	0.034171	ARHGAP45
Q8N699_S115___1	1.8594	17.7661	0.0121758	0.034452	MYCT1
Q9UDY2_S702___1	1.35102	17.6753	0.012252	0.0345688	TJP2
Q9Y6F6_S293___1	1.4821	16.986	0.0122634	0.0345688	MRVI1
Q9Y520_S2105___1	1.32984	16.8328	0.0123552	0.0347377	PRRC2C
P46019_S1015___1	1.58092	17.8959	0.0123698	0.0347377	PHKA2
Q9Y490_S1021___1	1.68385	17.511	0.0124238	0.034824	TLN1
P05771_T642___1	1.47012	17.4582	0.0125892	0.0352215	PRKCB
Q8TB72_S182___1	1.50446	17.0103	0.0126924	0.0354439	PUM2
P33241_S252___1	2.02403	23.1526	0.0127166	0.0354451	LSP1
Q13976_T515___1	2.21898	19.4689	0.0128025	0.035618	PRKG1
A6NC98_S436___1	1.5793	17.8474	0.0128311	0.0356313	CCDC88B
Q8TEW0_S143___1	2.22771	18.3956	0.0128675	0.0356662	PARD3
Q5HYW2_S210___1	1.93008	17.937	0.0129754	0.0358986	NHSL2
P15056_S363___1	1.9322	17.6013	0.0130799	0.0361209	BRAF
I3L1I5_S153___1	1.60179	17.6774	0.0131231	0.0361732	#N/A
P07910_S115___1	1.36387	17.0448	0.0131608	0.0362103	HNRNPC
Q9BXB4_S179___1	1.24386	16.8656	0.0132415	0.0363655	OSBPL11
Q9BSJ8_S1034___1	1.44575	17.3351	0.013289	0.0364291	ESYT1
Q9UDY2_S174___1	1.53452	16.9728	0.0133966	0.0365844	TJP2
P35579_T638___1	1.83022	17.55	0.0134176	0.0365844	MYH9
Q9Y4F3_S1093___1	1.33732	17.1319	0.0134192	0.0365844	MARF1
Q14247_T399___1	-1.94177	17.7159	0.0135476	0.0368672	CTTN
Q96RI0_S382___1	1.32559	16.9574	0.0136098	0.036961	F2RL3
Q9P0T7_S137___1	1.58043	17.6308	0.0136315	0.036961	TMEM9
Q0ZGT2_S80___1	2.10964	18.8217	0.0139143	0.0376329	NEXN
Q96KG9_S754___1	1.43483	16.8778	0.0139996	0.0376329	SCYL1
Q92974_S886___1	1.60581	17.3616	0.0140069	0.0376329	ARHGEF2
P60709_S233___1	2.27946	18.9972	0.0140244	0.0376329	ACTB
P52756_S624___1	1.43788	17.0383	0.0140331	0.0376329	RBM5
Q9BUH6_S152___1	1.6181	17.5227	0.0140467	0.0376329	PAXX
Q6P4R8_S298___1	1.29083	16.9086	0.0140556	0.0376329	NFRKB
P21333_S2152___1	2.32574	23.9889	0.014152	0.0377594	FLNA
Q5JSH3_S561___1	1.73601	17.7407	0.0141534	0.0377594	WDR44
Q8N370_S297___1	1.39375	17.7577	0.0142714	0.0378955	SLC43A2
O43290_S448___1	1.88957	17.8348	0.0142769	0.0378955	SART1
Q86YV0_S988___1	1.41416	17.4182	0.0142806	0.0378955	RASAL3
Q6ICG6_S362___1	1.36498	17.3218	0.0143208	0.0379348	KIAA0930
Q92785_S142___1	1.2962	16.8465	0.014365	0.0379846	DPF2
Q96ST3_S1112___1	1.28257	16.8989	0.0144165	0.0380469	SIN3A
Q13153_T212___1	1.28711	17.0027	0.0144395	0.0380469	PAK1
O95810_S293___2	2.07704	18.1581	0.0145022	0.0381449	CAVIN2
Q15365_S173___1	1.74232	19.8724	0.0145489	0.0382004	PCBP1
Q9Y4A5_S2077___1	1.34215	16.6793	0.0146003	0.0382681	TRRAP
Q16799_S352___1	1.37842	17.9024	0.0146357	0.0382938	RTN1
Q99856_S353___1	1.34786	16.9392	0.0146809	0.038322	ARID3A
Q7KZF4_S426___1	1.77397	19.2777	0.0146978	0.038322	SND1
O43306_S54___1	1.36858	17.2742	0.0147385	0.0383611	ADCY6
Q96PY6_S1052___1	1.20977	16.6711	0.0150412	0.039081	NEK1
Q9Y490_S405___1	1.662	16.929	0.0150962	0.0391557	TLN1
P29966_S170___1	1.83311	20.1582	0.0152161	0.0393906	MARCKS
O00567_S519___1	1.65136	17.1946	0.0152395	0.0393906	NOP56
P50402_S49___1	1.34624	17.1369	0.0153712	0.0396626	EMD
Q7KZI7_S571___1	1.55179	17.3162	0.0154266	0.0397367	MARK2
Q15942_S281___1	1.41389	19.9185	0.0158063	0.0405964	ZYX
P0C7M8_S50___1	1.44792	16.7717	0.0158147	0.0405964	CLEC2L
Q14155_S518___1	1.82018	21.0318	0.0159767	0.040942	ARHGEF7
Q13185_S176___1	1.19873	16.634	0.0163156	0.0417389	CBX3
Q8WU79_S240___1	1.47186	17.0184	0.0164043	0.0418939	SMAP2
Q15418_S221___1	1.65805	20.2231	0.0165169	0.0421097	RPS6KA1
Q9Y2L6_S628___1	1.90081	18.1871	0.0166198	0.0422659	FRMD4B
P12268_S160___1	1.29874	16.95	0.0166832	0.0422659	IMPDH2
Q68D51_S190___1	1.45805	17.2469	0.016693	0.0422659	DENND2C
P51812_S227___1	1.68621	20.2012	0.0167182	0.0422659	RPS6KA3
Q9BTC0_S1456___1	1.70323	18.5258	0.0167196	0.0422659	DIDO1
Q66K14_S435___1	1.25491	16.7307	0.016783	0.0423544	TBC1D9B
P27816_S636___1	1.36485	16.9911	0.0169997	0.042829	MAP4
P49841_S9___1	1.8304	17.6066	0.0171188	0.0429864	GSK3B
Q8WZ73_S240___1	1.26652	16.915	0.0171198	0.0429864	RFFL
Q8N4C8_S763___1	1.49698	17.2788	0.0171616	0.0430191	MINK1
Q9Y2X7_S410___1	1.64983	17.6004	0.017324	0.0433011	GIT1
Q8IY67_S14___1	1.90901	20.0614	0.017332	0.0433011	RAVER1
P62805_S48___1	2.035	19.57	0.0173946	0.0433849	HIST1H4A
Q09666_S5762___1	1.21592	16.8801	0.0176389	0.0438091	AHNAK
Q01433_S100___1	1.12826	17.3009	0.0176638	0.0438091	AMPD2
Q8NHJ6_S377___1	1.19994	16.7262	0.0176685	0.0438091	LILRB4
P21333_S2339___1	1.36191	18.7411	0.0176934	0.0438091	FLNA
P08670_S83___1	1.33373	17.254	0.0177113	0.0438091	VIM
P49006_S104___1	1.74097	18.8707	0.0178107	0.0439821	MARCKSL1
Q9UQ80_S2___1	1.72044	17.2949	0.0178604	0.044032	PA2G4
Q6ZUJ8_S759___1	1.72817	17.4242	0.0179657	0.0441624	PIK3AP1
P31323_S114___1	1.79401	17.5772	0.0179724	0.0441624	PRKAR2B
O95466_S1031___1	2.46407	22.0905	0.0180666	0.0443211	FMNL1
Q92900_S1127___1	1.33813	17.6395	0.0180998	0.0443297	UPF1
P21333_S2329___1	1.71547	17.8929	0.0181752	0.0443792	FLNA
Q9NR19_S30___1	1.47543	19.1209	0.0181794	0.0443792	ACSS2
Q9P289_T178___1	1.51808	17.0587	0.0183119	0.044575	STK26
Q9BSQ5_S384___1	1.3633	16.9632	0.0183193	0.044575	CCM2
P19484_S423___1	1.40962	17.1241	0.0183611	0.0445864	TFEB
Q8NDC0_S15___1	1.42563	16.9631	0.0183837	0.0445864	MAPK1IP1L
Q7Z5R6_S526___1	2.07288	21.146	0.0186319	0.0450567	APBB1IP
Q12802_T2467___1	1.37318	16.7778	0.0186379	0.0450567	AKAP13
Q96CW1_T156___1	1.46996	17.897	0.0187207	0.0451193	AP2M1
Q8TEW0_S809___1	1.3203	16.8663	0.0187242	0.0451193	PARD3
Q15746_S1760___1	1.55112	17.8605	0.0189203	0.0455184	MYLK
Q6PKG0_S548___1	1.8509	19.098	0.0189695	0.0455411	LARP1
P13796_S257___1	1.64242	17.811	0.0189907	0.0455411	LCP1
Q9NYJ8_S524___1	1.57078	17.3076	0.0192384	0.0460611	TAB2
Q01167_S398___1	1.21669	16.8592	0.019308	0.0461335	FOXK2
Q6ZUJ8_S174___1	1.32367	17.0402	0.0193304	0.0461335	PIK3AP1
Q9H6Q3_S10___1	1.38293	17.2254	0.0193682	0.04615	SLA2
Q99698_S2124___1	1.23252	16.9276	0.0194606	0.0462965	LYST
Q9NTI5_S1358___1	1.74279	18.8252	0.0195395	0.0464102	PDS5B
Q96E39_S208___1	1.6685	18.1869	0.0196182	0.046466	RBMXL1
O00559_S36___1	1.80745	18.0932	0.0196267	0.046466	EBAG9
P13612_S1021___1	1.30081	17.6819	0.0196563	0.046466	ITGA4
Q96GS4_T196___1	1.34493	17.2415	0.0200997	0.0474392	BORCS6
O75022_S503___1	1.6736	18.3226	0.0202326	0.0476774	LILRB3
Q6PJF5_T175___1	1.53795	17.1256	0.0203118	0.0477886	RHBDF2
Q9H3P2_S363___1	1.38287	17.0695	0.0203461	0.0477941	NELFA
P29692_S162___1	1.86442	17.6521	0.0205911	0.0481434	EEF1D
P16402_S37___1	1.94999	24.6739	0.0205924	0.0481434	HIST1H1D
P16403_S36___1	1.94999	24.6739	0.0205924	0.0481434	HIST1H1C
O60784_S462___1	1.32716	16.8979	0.0206679	0.0481434	TOM1
P49023_S137___1	1.34355	16.9696	0.0207428	0.0481434	PXN
P14618_S37___1	1.07426	16.6702	0.0207733	0.0481434	PKM
O94906_T266___1	1.34792	16.7414	0.0208115	0.0481434	PRPF6
O75427_S281___1	1.64015	17.4067	0.0208164	0.0481434	LRCH4
Q96C24_S296___1	2.56658	20.2681	0.02089	0.0481434	SYTL4
Q9H6Z4_S333___1	1.51417	18.2732	0.0209014	0.0481434	RANBP3
P21333_S1084___1	1.26051	18.728	0.0209025	0.0481434	FLNA
Q68CZ2_S776___1	1.13099	16.7863	0.0209066	0.0481434	TNS3
P21333_S2152___2	1.62886	17.1936	0.0209137	0.0481434	FLNA
Q16643_S339___1	1.35858	17.0846	0.0210744	0.0484386	DBN1
Q9H7M9_S264___1	1.43502	17.0617	0.0212542	0.0487728	VSIR
Q96A49_T248___1	1.74109	17.1616	0.021285	0.0487728	SYAP1
P55209_T62___1	1.27139	16.9785	0.021354	0.0488558	NAP1L1
Q0VD83_T563___1	1.66432	17.6061	0.0214365	0.048899	APOBR
Q8N699_T219___1	1.67604	19.9031	0.0214985	0.048899	MYCT1
Q15149_S4382___1	1.56822	17.1694	0.0215027	0.048899	PLEC
O43399_S166___1	1.4851	17.2918	0.0215038	0.048899	TPD52L2
Q9BZ72_S834___1	1.61762	17.4923	0.021596	0.049034	PITPNM2
O95425_T852___1	1.46982	18.9826	0.0217191	0.0492388	SVIL
Q99733_S125___1	2.16575	19.2182	0.0219656	0.0497002	NAP1L4
P34910_S268___1	1.39176	17.0874	0.0220047	0.0497002	EVI2B
Q9H1A4_S688___1	1.26309	16.7257	0.0220224	0.0497002	ANAPC1
Q86YP4_T49___1	1.42554	17.6312	0.0221418	0.0498545	GATAD2A
Q9NYB0_S203___1	1.30137	18.1645	0.0221576	0.0498545	TERF2IP
